# Supplementary material for: Differential H3K4me3 Domains in Normal and Colorectal Cancer Cells Reveal Novel Epigenetic Targets
Source: Int J Mol Sci. 2025 Mar 12;26(6):2546. doi: 10.3390/ijms26062546 (PMC11942224; doi:10.3390/ijms26062546)
Supplement: Supplementary file 1 [file ijms-26-02546-s001.zip]

Archive with 1 entries (1 files):
- ijms-3499151-supplementary.pdf
